# Supplementary material for: Urban street names: An opportunity to examine biocultural relationships?
Source: PLoS One. 2018 Jul 25;13(7):e0200891. doi: 10.1371/journal.pone.0200891 (PMC6059469; doi:10.1371/journal.pone.0200891)
Supplement: S1 Data — (XLSX) [file pone.0200891.s001.xlsx]

## Sheet: Raw data
Street names in a sample of 48 towns across a 1 degree wide transect (26 to 27 degrees east) in South Africa
Note: Towns in transect without street names in Google Maps: Alicedale; Patterson; Middledrift; Seymour; Whittlesea; Ventersstad; Ga-Ramodingwana; Bakerville; Groot Pan; Groot Marico; Masbeeskraal; Dwarsberg
Coding: 1 = Plant; 2 = Animal; 3 = Aquatic; 4 = Topographic; 5 = Geological/mineral; 6 = Astronomical; 7 = Other
Town	Town	No. of	Biome	Street name	Code
no.		streets
1	Alexandria	34	Thicket	Piet Greyling	7
	Alexandria			George Potgieter	7
	Alexandria			Retief	7
	Alexandria			Kerkhof	7
	Alexandria			Vortrekker	7
	Alexandria			Smith	7
	Alexandria			Rand	4
	Alexandria			van Rooyen	7
	Alexandria			Sent Church	7
	Alexandria			Stasie	7
	Alexandria			1st	7
	Alexandria			2nd	7
	Alexandria			3rd	7
	Alexandria			4th	7
	Alexandria			Hof	7
	Alexandria			De Wet	7
	Alexandria			Kloof	4
	Alexandria			Jacaranda	1
	Alexandria			Buite	7
	Alexandria			Denne	7
	Alexandria			Cannon	7
	Alexandria			Wentzel	7
	Alexandria			Sending	7
	Alexandria			Will	7
	Alexandria			Church	7
	Alexandria			Scheepers	7
	Alexandria			Jubilee	7
	Alexandria			Potgieter	7
	Alexandria			Loop	7
	Alexandria			Krog	7
	Alexandria			Short	7
	Alexandria			South	7
	Alexandria			Wesleyen	7
	Alexandria			W Hill	7
2	Kenton-on-sea	50	Forest	Gxowa	7
	Kenton-on-sea			Remainder	7
	Kenton-on-sea			Nelo	7
	Kenton-on-sea			Tana	7
	Kenton-on-sea			Dingaan	7
	Kenton-on-sea			Somyali	7
	Kenton-on-sea			Mangele	7
	Kenton-on-sea			Dili	7
	Kenton-on-sea			Anglers	7
	Kenton-on-sea			Skeleton	7
	Kenton-on-sea			Merry Hill	4
	Kenton-on-sea			Cumbrian	5
	Kenton-on-sea			Albury	7
	Kenton-on-sea			Medusa	7
	Kenton-on-sea			Clyde	7
	Kenton-on-sea			Nautilis	2
	Kenton-on-sea			Kariega	3
	Kenton-on-sea			Northwood	1
	Kenton-on-sea			Donkin	7
	Kenton-on-sea			van der Stel	7
	Kenton-on-sea			Plymouth	7
	Kenton-on-sea			Westbourne	7
	Kenton-on-sea			Oettle	7
	Kenton-on-sea			Rothesay	7
	Kenton-on-sea			Retief	7
	Kenton-on-sea			Paisley	7
	Kenton-on-sea			Newington	7
	Kenton-on-sea			Erica	1
	Kenton-on-sea			River	3
	Kenton-on-sea			Lyon	7
	Kenton-on-sea			Parker	7
	Kenton-on-sea			Conniston	7
	Kenton-on-sea			Elliot	7
	Kenton-on-sea			Bathurst	7
	Kenton-on-sea			Butt	7
	Kenton-on-sea			Middle beach	4
	Kenton-on-sea			Vasco da Gama	7
	Kenton-on-sea			Parker	7
	Kenton-on-sea			Oak	1
	Kenton-on-sea			Beaufort	7
	Kenton-on-sea			Cornwall	7
	Kenton-on-sea			Kenton	7
	Kenton-on-sea			Devon	7
	Kenton-on-sea			Somerset	7
	Kenton-on-sea			Poxford	7
	Kenton-on-sea			Rochester	7
	Kenton-on-sea			Halifax	7
	Kenton-on-sea			Eastbourne	7
	Kenton-on-sea			Recreation	7
	Kenton-on-sea			Milford	7
3	Port Alfred	232	Thicket	Sports	7
	Port Alfred			Dove	2
	Port Alfred			Miles Bowker	7
	Port Alfred			Sealord	7
	Port Alfred			Beach	4
	Port Alfred			Brighton	7
	Port Alfred			Port Frances	7
	Port Alfred			Strand	4
	Port Alfred			Propsect	7
	Port Alfred			Bathurst	7
	Port Alfred			End	7
	Port Alfred			Putt	7
	Port Alfred			Hockey	7
	Port Alfred			High	7
	Port Alfred			Albany	7
	Port Alfred			Swan	2
	Port Alfred			Halstead	7
	Port Alfred			Park	1
	Port Alfred			Caxcton	7
	Port Alfred			Ferndale	4
	Port Alfred			York	7
	Port Alfred			Jacks	7
	Port Alfred			Devlin	7
	Port Alfred			Moodie	7
	Port Alfred			Alfred	7
	Port Alfred			Slaughter	7
	Port Alfred			Horton	7
	Port Alfred			Wood	1
	Port Alfred			Kowie	4
	Port Alfred			Galpin	7
	Port Alfred			Northwood	1
	Port Alfred			Hallier	7
	Port Alfred			Wiersma	7
	Port Alfred			Wharf	7
	Port Alfred			Bank	4
	Port Alfred			Pascoe	7
	Port Alfred			Nelson	7
	Port Alfred			Hill	4
	Port Alfred			Kivido	7
	Port Alfred			Groenvlei	3
	Port Alfred			Malgas	7
	Port Alfred			Ford	7
	Port Alfred			Hollo	7
	Port Alfred			Disa	1
	Port Alfred			Fern	1
	Port Alfred			Lelie	1
	Port Alfred			Tulip	1
	Port Alfred			Dickerson	7
	Port Alfred			Port Alfred	7
	Port Alfred			Cape Trafalgar	7
	Port Alfred			Sir Francis Drake	7
	Port Alfred			Jutland	7
	Port Alfred			Plymouth	7
	Port Alfred			The Spithead	7
	Port Alfred			West Beach	4
	Port Alfred			Oriole	2
	Port Alfred			Francolin	2
	Port Alfred			Loerie	2
	Port Alfred			Gleneagles	7
	Port Alfred			Muirfield	7
	Port Alfred			Milkwood	1
	Port Alfred			Thalassa	7
	Port Alfred			Greenmantle	7
	Port Alfred			Shelly Beach	4
	Port Alfred			Carnoustie	7
	Port Alfred			Grand	7
	Port Alfred			Muller	7
	Port Alfred			Wesley Hill	4
	Port Alfred			Hards	7
	Port Alfred			Stewart	7
	Port Alfred			Vroom	7
	Port Alfred			St Andrews	7
	Port Alfred			Princess	7
	Port Alfred			Smith	7
	Port Alfred			Westcliff	4
	Port Alfred			Robertson	7
	Port Alfred			Atherstone	7
	Port Alfred			George	7
	Port Alfred			Fairlie	7
	Port Alfred			Plover	2
	Port Alfred			Tern	2
	Port Alfred			Heron	2
	Port Alfred			Club	7
	Port Alfred			Henry Nourse	7
	Port Alfred			Lambert	7
	Port Alfred			Van Riebeek	7
	Port Alfred			Keey	7
	Port Alfred			Tamarisk	1
	Port Alfred			Hill	4
	Port Alfred			Pine Tree	1
	Port Alfred			Mission	7
	Port Alfred			Miles	7
	Port Alfred			Becker	7
	Port Alfred			Cranbrook	3
	Port Alfred			Boundary	7
	Port Alfred			Croydon	7
	Port Alfred			Sea Rest	7
	Port Alfred			Umdoni	1
	Port Alfred			Broadway	7
	Port Alfred			Forest Hill	1
	Port Alfred			Bromley	7
	Port Alfred			Dover	7
	Port Alfred			Burham	7
	Port Alfred			Chatham	7
	Port Alfred			Saltvlei	3
	Port Alfred			Seaford	7
	Port Alfred			Burke	7
	Port Alfred			Freshwater	3
	Port Alfred			S Downs	7
	Port Alfred			Farnham	7
	Port Alfred			Findon	7
	Port Alfred			Horndean	7
	Port Alfred			Hove	7
	Port Alfred			Lancing	7
	Port Alfred			Weald	7
	Port Alfred			Hastings	7
	Port Alfred			Sea Breeze	3
	Port Alfred			Sea Mist	3
	Port Alfred			Surf View	3
	Port Alfred			Tuna	2
	Port Alfred			Marlin	2
	Port Alfred			Henry	7
	Port Alfred			Pirie	7
	Port Alfred			Pike	3
	Port Alfred			Southwell	7
	Port Alfred			Stocks	7
	Port Alfred			Riverside	4
	Port Alfred			Biscay	7
	Port Alfred			Masonic	7
	Port Alfred			Campbell	7
	Port Alfred			Van der Riet	7
	Port Alfred			Causeway	7
	Port Alfred			Main	7
	Port Alfred			West	7
	Port Alfred			Colegate	7
	Port Alfred			Lords	7
	Port Alfred			Silly Point	7
	Port Alfred			Striders	7
	Port Alfred			Anglers Way	7
	Port Alfred			Mentone	7
	Port Alfred			Buller	7
	Port Alfred			French	7
	Port Alfred			River	3
	Port Alfred			Link	7
	Port Alfred			Bushbuck	2
	Port Alfred			Stanley Reed	7
	Port Alfred			High Level	7
	Port Alfred			William Reed	7
	Port Alfred			Mendi	7
	Port Alfred			Sagwityi	7
	Port Alfred			Golomi	7
	Port Alfred			Ferguson	7
	Port Alfred			C	7
	Port Alfred			Java	7
	Port Alfred			B	7
	Port Alfred			Lundini	7
	Port Alfred			A	7
	Port Alfred			Joe Slovo	7
	Port Alfred			Nkonjane	2
	Port Alfred			Ntini	2
	Port Alfred			Qwarha	2
	Port Alfred			Sakhwatsha	2
	Port Alfred			Thulwane	2
	Port Alfred			Mthathi	1
	Port Alfred			Msintsi	1
	Port Alfred			Ntolokoshane	7
	Port Alfred			Mpangele	2
	Port Alfred			Mancangaza	7
	Port Alfred			Sobukwe	7
	Port Alfred			Mlambo	3
	Port Alfred			Mcelu	2
	Port Alfred			Ncede	2
	Port Alfred			Chris hani	7
	Port Alfred			Zihlangu	7
	Port Alfred			Lilian Ngoyi	7
	Port Alfred			Ruth First	7
	Port Alfred			Dan Tloame	7
	Port Alfred			Rayi	7
	Port Alfred			Motsoaledi	7
	Port Alfred			Tambo	7
	Port Alfred			Mbongisa	1
	Port Alfred			Siphingo	1
	Port Alfred			Msimbithi	1
	Port Alfred			Mqwashu	1
	Port Alfred			Mnquma	1
	Port Alfred			Nkobi	7
	Port Alfred			Nsika	7
	Port Alfred			Frances Beard	7
	Port Alfred			Mmkrakra	7
	Port Alfred			Shiceka	7
	Port Alfred			Ngogela	7
	Port Alfred			Tole Tyuka	7
	Port Alfred			Kuhlane	7
	Port Alfred			Luthuli	7
	Port Alfred			Sibanye	7
	Port Alfred			Laduma	7
	Port Alfred			Alfred Nzo	7
	Port Alfred			Qabane	7
	Port Alfred			Runeli	7
	Port Alfred			Raymond Mhlaba	7
	Port Alfred			Solomon Mahlangu	7
	Port Alfred			JB Marks	7
	Port Alfred			Goniwe	7
	Port Alfred			Ntontela	7
	Port Alfred			Mali	7
	Port Alfred			Ngcangca	7
	Port Alfred			Tukulu	7
	Port Alfred			Ngxokolo	7
	Port Alfred			Mabindisa	7
	Port Alfred			Mgudwa	7
	Port Alfred			Ntente	7
	Port Alfred			Gwala	7
	Port Alfred			Gangca	7
	Port Alfred			Mswela	7
	Port Alfred			Mba	7
	Port Alfred			Tyali	7
	Port Alfred			Fani	7
	Port Alfred			Mdoda	7
	Port Alfred			Mbundwini	7
	Port Alfred			Magongo	7
	Port Alfred			Mbabela	7
	Port Alfred			Junuda	7
	Port Alfred			Jauka	7
	Port Alfred			Gaga	7
	Port Alfred			Matyeni	7
	Port Alfred			Ngidana	7
	Port Alfred			Baky	7
	Port Alfred			Gwente	7
	Port Alfred			Makasi	7
	Port Alfred			Kolele	7
	Port Alfred			Mbexa	7
	Port Alfred			Ncgwangu	7
4	Bathurst	36	Thicket	Elizabeth	7
	Bathurst			Kings	7
	Bathurst			Apseley	7
	Bathurst			Upper	7
	Bathurst			Crescent	7
	Bathurst			York	7
	Bathurst			Timm	7
	Bathurst			Mill	7
	Bathurst			Bird	2
	Bathurst			Gilanders	7
	Bathurst			Cross	7
	Bathurst			Murry	7
	Bathurst			Hubert	7
	Bathurst			Gradwell	7
	Bathurst			St Johns	7
	Bathurst			Donkin	7
	Bathurst			Nico Malan	7
	Bathurst			Trappes	7
	Bathurst			Armstrong	7
	Bathurst			George	7
	Bathurst			Show	7
	Bathurst			Pussyfoot	7
	Bathurst			Hill	4
	Bathurst			Lenson	7
	Bathurst			Ballie	7
	Bathurst			Peddie	7
	Bathurst			Boundary	7
	Bathurst			Hilda	7
	Bathurst			Albury	7
	Bathurst			Luke	7
	Bathurst			Chapman	7
	Bathurst			Stentor	7
	Bathurst			Nautilis	2
	Bathurst			Milkwood	1
	Bathurst			Davies	7
	Bathurst			Port Alfred	7
5	Grahamstown	308	Fynbos	Somerset	7
	Grahamstown			Grey	7
	Grahamstown			Lucas	7
	Grahamstown			Drostdy	7
	Grahamstown			Artillery	7
	Grahamstown			Prince Alfred	7
	Grahamstown			Rhodes	7
	Grahamstown			Gillbert	7
	Grahamstown			African	7
	Grahamstown			Worchester	7
	Grahamstown			Durban	7
	Grahamstown			Harrismeith	7
	Grahamstown			Hare	2
	Grahamstown			Leicester	7
	Grahamstown			Bond	7
	Grahamstown			Jacques	7
	Grahamstown			bowles	7
	Grahamstown			Rivett	7
	Grahamstown			Warren	2
	Grahamstown			Croft	7
	Grahamstown			South	7
	Grahamstown			Graham	7
	Grahamstown			Cartwright	7
	Grahamstown			Wiltshire	7
	Grahamstown			Mullins	7
	Grahamstown			Jacubus Uys	7
	Grahamstown			Schonland	7
	Grahamstown			Pear	1
	Grahamstown			Bedford	7
	Grahamstown			Howick	7
	Grahamstown			Constitution	7
	Grahamstown			St Aidans	7
	Grahamstown			Kings	7
	Grahamstown			Milner	7
	Grahamstown			Lucas meyer	7
	Grahamstown			Strelitzia	1
	Grahamstown			Crinum	1
	Grahamstown			Ashwood	1
	Grahamstown			Yellowood	1
	Grahamstown			Grewia	1
	Grahamstown			Pelargonium	1
	Grahamstown			Euphorbia	1
	Grahamstown			Sneezewood	1
	Grahamstown			Craddock Heights	4
	Grahamstown			Cheddar	7
	Grahamstown			Illchester	7
	Grahamstown			Willeton	7
	Grahamstown			Glastonbury	7
	Grahamstown			Dulverton	7
	Grahamstown			Bath	7
	Grahamstown			Porlock	7
	Grahamstown			Withypool	7
	Grahamstown			Taunton	7
	Grahamstown			Selworthy	7
	Grahamstown			Wincanton	7
	Grahamstown			Highbridge	7
	Grahamstown			wedmore	7
	Grahamstown			Winsford	7
	Grahamstown			Templeton	7
	Grahamstown			Clarke	7
	Grahamstown			Macgowan	7
	Grahamstown			Cotterill	7
	Grahamstown			Spencer Chapman	7
	Grahamstown			Espin	7
	Grahamstown			Kettlewell	7
	Grahamstown			Plumbridge	7
	Grahamstown			Gardener	7
	Grahamstown			Burke	7
	Grahamstown			Miles	7
	Grahamstown			Bayers	7
	Grahamstown			Ayliff	7
	Grahamstown			Knowling	7
	Grahamstown			Seymour	7
	Grahamstown			haider	7
	Grahamstown			McGahey	7
	Grahamstown			Whites	7
	Grahamstown			Park	1
	Grahamstown			Selbourne	7
	Grahamstown			Drury	7
	Grahamstown			Southey	7
	Grahamstown			Fitzroy	7
	Grahamstown			Trollope	7
	Grahamstown			Froude	7
	Grahamstown			Stanley	7
	Grahamstown			Frere	7
	Grahamstown			Wolsley	7
	Grahamstown			Currie	7
	Grahamstown			Canarvon	7
	Grahamstown			Livingston	7
	Grahamstown			Saunders	7
	Grahamstown			Marshall	7
	Grahamstown			Charles	7
	Grahamstown			Helm	7
	Grahamstown			Slater	7
	Grahamstown			Frances	7
	Grahamstown			Landsdowne	7
	Grahamstown			Henry	7
	Grahamstown			Parry	7
	Grahamstown			Speke	7
	Grahamstown			oatlands	7
	Grahamstown			Groccotts	7
	Grahamstown			Grant	7
	Grahamstown			Luke	7
	Grahamstown			Hill	4
	Grahamstown			Douglas	7
	Grahamstown			Carlisle	7
	Grahamstown			Allen	7
	Grahamstown			New	7
	Grahamstown			Scotts	7
	Grahamstown			High	7
	Grahamstown			Thompson	7
	Grahamstown			Hemming	7
	Grahamstown			Bertram	7
	Grahamstown			Anglo African	7
	Grahamstown			Coles	7
	Grahamstown			Cuyler	7
	Grahamstown			Knight	7
	Grahamstown			Cawood	7
	Grahamstown			Spring	3
	Grahamstown			Caldecot	7
	Grahamstown			Hodges	7
	Grahamstown			Watermeyer	7
	Grahamstown			napier	7
	Grahamstown			Robertson	7
	Grahamstown			Anderson	7
	Grahamstown			Albany	7
	Grahamstown			Grave	7
	Grahamstown			trotter	7
	Grahamstown			Cobden	7
	Grahamstown			Pringle	7
	Grahamstown			Ballie	7
	Grahamstown			Paradise	7
	Grahamstown			Link	7
	Grahamstown			Pigot	7
	Grahamstown			Kowie	3
	Grahamstown			Chapel	7
	Grahamstown			Queen	7
	Grahamstown			MacDonald	7
	Grahamstown			Campbell	7
	Grahamstown			Oak	1
	Grahamstown			Prince	7
	Grahamstown			Howse	7
	Grahamstown			Beaufort	7
	Grahamstown			Robinson	7
	Grahamstown			Market	7
	Grahamstown			Donkin	7
	Grahamstown			Rockridge	4
	Grahamstown			Gowie	7
	Grahamstown			Goldswain	7
	Grahamstown			Whitnall	7
	Grahamstown			Blaine	7
	Grahamstown			Glanville	7
	Grahamstown			Rae	7
	Grahamstown			Beadle	7
	Grahamstown			Hillsview	4
	Grahamstown			Darling	7
	Grahamstown			Cathcart	7
	Grahamstown			Frederick	7
	Grahamstown			Mount	4
	Grahamstown			Firtree	1
	Grahamstown			Hope	7
	Grahamstown			Shepperson	7
	Grahamstown			Rivers	3
	Grahamstown			Cromwell	7
	Grahamstown			Webber	7
	Grahamstown			Cloughley	7
	Grahamstown			Mill	7
	Grahamstown			Montague	7
	Grahamstown			Nelson	7
	Grahamstown			Chase	7
	Grahamstown			St Bartholomew	7
	Grahamstown			Temlett	7
	Grahamstown			Kennelly	7
	Grahamstown			Jackson	7
	Grahamstown			Rennie	7
	Grahamstown			Annecourt	7
	Grahamstown			Watson	7
	Grahamstown			Thackeray	7
	Grahamstown			Musgrave	7
	Grahamstown			Whiteside	7
	Grahamstown			Nel	7
	Grahamstown			Hellier	7
	Grahamstown			York	7
	Grahamstown			Belmont Valley	4
	Grahamstown			Atherstone	7
	Grahamstown			Matthew	7
	Grahamstown			Siegfried	7
	Grahamstown			Armitage	7
	Grahamstown			Cyrus	7
	Grahamstown			Dietz	7
	Grahamstown			Lawrence	7
	Grahamstown			Retief	7
	Grahamstown			Wilcox	7
	Grahamstown			Hudson	7
	Grahamstown			William	7
	Grahamstown			De Villiers	7
	Grahamstown			Maynard	7
	Grahamstown			Ogilvie	7
	Grahamstown			Wright	7
	Grahamstown			Fletcher	7
	Grahamstown			Walker	7
	Grahamstown			Godlington	7
	Grahamstown			Wood	1
	Grahamstown			Orsmond	7
	Grahamstown			Jarvis	7
	Grahamstown			Cloncore	7
	Grahamstown			Victoria	7
	Grahamstown			Lady grey	7
	Grahamstown			Albert	7
	Grahamstown			Powell	7
	Grahamstown			C	7
	Grahamstown			B	7
	Grahamstown			A	7
	Grahamstown			Edward	7
	Grahamstown			Ndzewu	7
	Grahamstown			Ncgangca	7
	Grahamstown			H Russel	7
	Grahamstown			J	7
	Grahamstown			Wylde	7
	Grahamstown			Evans	7
	Grahamstown			Johnson	7
	Grahamstown			Calvert	7
	Grahamstown			Fitchat	7
	Grahamstown			Eyre	7
	Grahamstown			Aubrey	7
	Grahamstown			MacMaster	7
	Grahamstown			Blackbeard	7
	Grahamstown			Aiken	7
	Grahamstown			Oreson	7
	Grahamstown			L	7
	Grahamstown			M	7
	Grahamstown			N	7
	Grahamstown			P	7
	Grahamstown			Q	7
	Grahamstown			R	7
	Grahamstown			S	7
	Grahamstown			T	7
	Grahamstown			U	7
	Grahamstown			V	7
	Grahamstown			W	7
	Grahamstown			York	7
	Grahamstown			Z	7
	Grahamstown			Lukwe	7
	Grahamstown			Lombo	7
	Grahamstown			Sofiso	7
	Grahamstown			Dude	7
	Grahamstown			Royi	7
	Grahamstown			Mngongco	7
	Grahamstown			Nonzube	7
	Grahamstown			Somngesi	7
	Grahamstown			Andrew Heemro	7
	Grahamstown			Valley	4
	Grahamstown			Beydon	7
	Grahamstown			Lofting	7
	Grahamstown			Hilda Mentoor	7
	Grahamstown			1st	7
	Grahamstown			2nd	7
	Grahamstown			3rd	7
	Grahamstown			4th	7
	Grahamstown			5th	7
	Grahamstown			6th	7
	Grahamstown			7th	7
	Grahamstown			8th	7
	Grahamstown			9th	7
	Grahamstown			11th	7
	Grahamstown			Ncame	7
	Grahamstown			Nceme	7
	Grahamstown			Ndumo	7
	Grahamstown			Tshazibana	7
	Grahamstown			Zondani	7
	Grahamstown			Jadi	7
	Grahamstown			Veliti	7
	Grahamstown			Tsili	7
	Grahamstown			Nduna	7
	Grahamstown			Maseti	7
	Grahamstown			Cinto	7
	Grahamstown			Jamela	7
	Grahamstown			Bisholo	7
	Grahamstown			Ngxiki	7
	Grahamstown			Joza	7
	Grahamstown			Vellem	7
	Grahamstown			Goba	7
	Grahamstown			Wakashe	7
	Grahamstown			Nompondo	7
	Grahamstown			Sani	7
	Grahamstown			Mgwenthayi	7
	Grahamstown			Ndlovu	2
	Grahamstown			Ngonyama	2
	Grahamstown			Nkonjane	2
	Grahamstown			Nciniba	2
	Grahamstown			Somi	2
	Grahamstown			Ncede	2
	Grahamstown			Ncelu	2
	Grahamstown			Ndlazi	7
	Grahamstown			Msenge	1
	Grahamstown			Ncuncu	7
	Grahamstown			Nomyayi	2
	Grahamstown			Sundu	1
	Grahamstown			Kota	7
	Grahamstown			Qhude	2
	Grahamstown			Mthathi	1
	Grahamstown			Pikoko	2
	Grahamstown			Nxanxadi	2
	Grahamstown			Ngcuka	2
	Grahamstown			Hlosi	2
	Grahamstown			Mkhombe	2
	Grahamstown			Nkomo	2
	Grahamstown			Qaqa	2
6	Riebeck East	20	Fynbos	Pears	1
	Riebeck East			George	7
	Riebeck East			Roux	7
	Riebeck East			Berhens	7
	Riebeck East			Rousseau	7
	Riebeck East			Norden	7
	Riebeck East			Radloff	7
	Riebeck East			Nel	7
	Riebeck East			Fontein	3
	Riebeck East			Murry	7
	Riebeck East			Albanie	7
	Riebeck East			Buitenkant	7
	Riebeck East			Berg	4
	Riebeck East			Keerom	1
	Riebeck East			Botha	7
	Riebeck East			Lang	7
	Riebeck East			Leppan	7
	Riebeck East			Kort	7
	Riebeck East			Schoeman	7
	Riebeck East			Rensburg	7
7	Fort Beaufort	79	Thicket	Calendula	1
	Fort Beaufort			Karroo	1
	Fort Beaufort			Protea	1
	Fort Beaufort			Rose	1
	Fort Beaufort			Disa	1
	Fort Beaufort			Lily	3
	Fort Beaufort			Carnation	1
	Fort Beaufort			Dahlia	1
	Fort Beaufort			Vlokkie	1
	Fort Beaufort			Aandblom	1
	Fort Beaufort			Zinnia	1
	Fort Beaufort			Tulip	1
	Fort Beaufort			Strelitzia	1
	Fort Beaufort			Statice	1
	Fort Beaufort			Marigold	1
	Fort Beaufort			Salvia	1
	Fort Beaufort			Narcissus	1
	Fort Beaufort			Nerina	1
	Fort Beaufort			Cana	1
	Fort Beaufort			Galdiolus	1
	Fort Beaufort			Circus	7
	Fort Beaufort			Krisant	7
	Fort Beaufort			Campbell	7
	Fort Beaufort			Bridge	7
	Fort Beaufort			Laurie	7
	Fort Beaufort			Municipal	7
	Fort Beaufort			Parliament	7
	Fort Beaufort			Vigne	7
	Fort Beaufort			Scott	7
	Fort Beaufort			Bell	7
	Fort Beaufort			Alice	7
	Fort Beaufort			Smith	7
	Fort Beaufort			Laing	7
	Fort Beaufort			Church	7
	Fort Beaufort			New	7
	Fort Beaufort			Parish	7
	Fort Beaufort			Henrietta	7
	Fort Beaufort			Barrack	7
	Fort Beaufort			Somerset	7
	Fort Beaufort			Ordinance	7
	Fort Beaufort			Michelle	7
	Fort Beaufort			Barkley	7
	Fort Beaufort			Alice	7
	Fort Beaufort			Durban	7
	Fort Beaufort			Hanesworth	7
	Fort Beaufort			Lorenza	7
	Fort Beaufort			Dugmore	7
	Fort Beaufort			Dickason	7
	Fort Beaufort			Fraser	7
	Fort Beaufort			Gray	7
	Fort Beaufort			Pedlar	7
	Fort Beaufort			Jacaranda	1
	Fort Beaufort			Hutchinson	7
	Fort Beaufort			Newsome	7
	Fort Beaufort			Ralph	7
	Fort Beaufort			Victoria	7
	Fort Beaufort			Albert	7
	Fort Beaufort			Jackson	7
	Fort Beaufort			Cathcart	7
	Fort Beaufort			Charlotte	7
	Fort Beaufort			Main	7
	Fort Beaufort			Mbewu	1
	Fort Beaufort			Sabisa	7
	Fort Beaufort			Kanana	7
	Fort Beaufort			Qope	7
	Fort Beaufort			Lande	7
	Fort Beaufort			Roji	7
	Fort Beaufort			Matikinca	7
	Fort Beaufort			Caleb	7
	Fort Beaufort			Nohashe	7
	Fort Beaufort			Mlonyeni	7
	Fort Beaufort			Diba	7
	Fort Beaufort			January	7
	Fort Beaufort			Rangula	7
	Fort Beaufort			Soyaya	7
	Fort Beaufort			Cilliers	7
	Fort Beaufort			Ngoqo	7
	Fort Beaufort			Qeqe	7
	Fort Beaufort			Santa Hospital	7
8	Cookhouse	26	Thicket	Heuwel	7
	Cookhouse			Middle	7
	Cookhouse			Park	1
	Cookhouse			Church	7
	Cookhouse			Bonny	7
	Cookhouse			Hope	7
	Cookhouse			President	7
	Cookhouse			Brandwag	7
	Cookhouse			Mark	7
	Cookhouse			Kommissaris	7
	Cookhouse			Keerom	1
	Cookhouse			Peters	7
	Cookhouse			Du Plessis	7
	Cookhouse			Appolis	7
	Cookhouse			Norman	7
	Cookhouse			Douglas	7
	Cookhouse			Roberts	7
	Cookhouse			Barthers	7
	Cookhouse			Auriel	7
	Cookhouse			Central	7
	Cookhouse			Pedi	7
	Cookhouse			Chris Hani	7
	Cookhouse			Ntaka	2
	Cookhouse			Belani	7
	Cookhouse			Nonoza	7
	Cookhouse			Magxaki	7
9	Bedford	47	Grassland	Porter	7
	Bedford			Graham	7
	Bedford			Jan v Riebeck	7
	Bedford			Adderly	7
	Bedford			Hope	7
	Bedford			Craddock	7
	Bedford			Somerset	7
	Bedford			Maitland	7
	Bedford			Hart	7
	Bedford			Durban	7
	Bedford			Donkin	7
	Bedford			Cole	7
	Bedford			Napier	7
	Bedford			Bourke	7
	Bedford			Field	7
	Bedford			Hudson	7
	Bedford			Stockholm	7
	Bedford			Caledon	7
	Bedford			Newcastle	7
	Bedford			Plasket	7
	Bedford			Hutton	7
	Bedford			De Silva	7
	Bedford			Seeney	7
	Bedford			Eike	1
	Bedford			Jakaranda	1
	Bedford			Ntlana	7
	Bedford			Protea	1
	Bedford			Violet	1
	Bedford			Carnation	1
	Bedford			Rose	1
	Bedford			Bell	7
	Bedford			Tse	7
	Bedford			Phantse	7
	Bedford			Ntloko	7
	Bedford			Tulani	7
	Bedford			Mphuphu	7
	Bedford			Misimelelo	7
	Bedford			Malime	7
	Bedford			Dyas	7
	Bedford			Malihambe	7
	Bedford			Mda	7
	Bedford			Mleze	7
	Bedford			Ngalo	7
	Bedford			Circular	7
	Bedford			Xola	7
	Bedford			Stick	7
	Bedford			Junction	7
10	Adelaide	42	Grassland	Church	7
	Adelaide			Dewey	7
	Adelaide			Link	7
	Adelaide			Mill	7
	Adelaide			Market	7
	Adelaide			Lee	7
	Adelaide			Thompson	7
	Adelaide			Pohl	7
	Adelaide			Viljoen	7
	Adelaide			Buitekant	7
	Adelaide			Marais	7
	Adelaide			Grey	7
	Adelaide			Welsh	7
	Adelaide			Smith	7
	Adelaide			Stockenstroom	3
	Adelaide			Princess	7
	Adelaide			Queen	7
	Adelaide			Margaret	7
	Adelaide			Stringfellow	7
	Adelaide			Grave	7
	Adelaide			Plein	7
	Adelaide			Bon Accord	7
	Adelaide			Van	7
	Adelaide			Haddon	7
	Adelaide			Graham	7
	Adelaide			Elrie	7
	Adelaide			Sam Botha	7
	Adelaide			Hibiscus	1
	Adelaide			Angelier	1
	Adelaide			Roos	1
	Adelaide			Aalwyn	1
	Adelaide			Viljoen	7
	Adelaide			Meintjies	7
	Adelaide			Dahlia	1
	Adelaide			Aster	1
	Adelaide			Daniels	7
	Adelaide			Peter Crouch	7
	Adelaide			Dawid Klaasen	7
	Adelaide			Jan Doiuglas	7
	Adelaide			Wessel Roberts	7
	Adelaide			Adam Fleur	7
	Adelaide			Alfred Auret	7
11	Hogsback	18	Forest	Holly	1
	Hogsback			Gaikas	7
	Hogsback			Winding	7
	Hogsback			Boosyen	7
	Hogsback			Hidden	7
	Hogsback			Plaatjieskraal	7
	Hogsback			Tor Doone	4
	Hogsback			Nutwoods	1
	Hogsback			Waterfall	4
	Hogsback			Woodside	1
	Hogsback			Summerton	7
	Hogsback			Perry Bar	7
	Hogsback			Orchard	1
	Hogsback			Trewennan	7
	Hogsback			Oak	1
	Hogsback			Dunwiddie	7
	Hogsback			Wolfridge	4
	Hogsback			Hydrangea	1
12	Cathcart	23	Grassland	Henry Elliot	7
	Cathcart			West	7
	Cathcart			Smith	7
	Cathcart			Robinson	7
	Cathcart			Canarvon	7
	Cathcart			Hemming	7
	Cathcart			Main	7
	Cathcart			Fleischer	7
	Cathcart			Hill	4
	Cathcart			Rhodes	7
	Cathcart			Hancock	7
	Cathcart			Barrack	7
	Cathcart			De Smidt	7
	Cathcart			Merriman	7
	Cathcart			Marquard	7
	Cathcart			Jacobs	7
	Cathcart			Back	7
	Cathcart			Palmerston	7
	Cathcart			Barkly	7
	Cathcart			Short	7
	Cathcart			Violet	1
	Cathcart			Marigold	1
	Cathcart			Azalea	1
13	Tarkastad	26	Grassland	Porter	7
	Tarkastad			Du Plessis	7
	Tarkastad			Murray	7
	Tarkastad			Naude	7
	Tarkastad			Buitekant	7
	Tarkastad			Brunton	7
	Tarkastad			Venter	7
	Tarkastad			Craddock	7
	Tarkastad			Southey	7
	Tarkastad			Meurant	7
	Tarkastad			Margaret	7
	Tarkastad			De Wit	7
	Tarkastad			Van Renen	7
	Tarkastad			Queen	7
	Tarkastad			Taylor	7
	Tarkastad			Cathcart	7
	Tarkastad			Stoffel Enslin	7
	Tarkastad			Errol Walsh	7
	Tarkastad			Malva	1
	Tarkastad			Vygie	1
	Tarkastad			Protea	1
	Tarkastad			Ayoba	7
	Tarkastad			Takane	2
	Tarkastad			Nqandela	7
	Tarkastad			Duna	7
	Tarkastad			Molletsane	7
14	Queenstown	426	Grassland	Roan antelope	2
	Queenstown			Impala	2
	Queenstown			Bushpig	2
	Queenstown			Rooibok	2
	Queenstown			Red duiker	2
	Queenstown			Duiker	2
	Queenstown			Oribi	2
	Queenstown			Nyala	2
	Queenstown			Hartebees	2
	Queenstown			Soenei	2
	Queenstown			Sable	2
	Queenstown			Blesbok	2
	Queenstown			Waterbok	2
	Queenstown			Wildebeest	2
	Queenstown			Steenbok	2
	Queenstown			Kudu	2
	Queenstown			Eland	2
	Queenstown			Red buck	2
	Queenstown			Cathcart	7
	Queenstown			Falcon	2
	Queenstown			Flamingo	2
	Queenstown			Swallow	2
	Queenstown			Penguin	2
	Queenstown			Barrable	7
	Queenstown			Hawk	2
	Queenstown			Crane	2
	Queenstown			Sparrow	2
	Queenstown			Eagle	2
	Queenstown			Cambridge	7
	Queenstown			King Edward	7
	Queenstown			West	7
	Queenstown			Lamont	7
	Queenstown			Albert	7
	Queenstown			Bridge	7
	Queenstown			Stanley	7
	Queenstown			Mager	7
	Queenstown			South	7
	Queenstown			Popular	1
	Queenstown			Elm	1
	Queenstown			Mimosa	1
	Queenstown			Oak	1
	Queenstown			Pine	1
	Queenstown			Maple	1
	Queenstown			Willow	1
	Queenstown			Louqut	1
	Queenstown			Arcadia	1
	Queenstown			Syringa	1
	Queenstown			Kiaat	1
	Queenstown			Joubert	7
	Queenstown			Bushell	7
	Queenstown			Dunbar	7
	Queenstown			Green Stillwell	7
	Queenstown			Calderwood	1
	Queenstown			Robinson	7
	Queenstown			Owen	7
	Queenstown			New	7
	Queenstown			George	7
	Queenstown			Dugmore	7
	Queenstown			Joplins	7
	Queenstown			Griffiths	7
	Queenstown			Sprigg	7
	Queenstown			Wodehouse	7
	Queenstown			Bells	7
	Queenstown			Komani	7
	Queenstown			Victoria	7
	Queenstown			Scanlen	7
	Queenstown			Derby	7
	Queenstown			Short	7
	Queenstown			Popo	7
	Queenstown			Dickerson	7
	Queenstown			Factory	7
	Queenstown			Upington	7
	Queenstown			Wavery	7
	Queenstown			Jansen	7
	Queenstown			Connaught	7
	Queenstown			Duncan	7
	Queenstown			Daan Pienaar	7
	Queenstown			Hofmeyer	7
	Queenstown			Van Zyl	7
	Queenstown			Duncan	7
	Queenstown			Gladstone	7
	Queenstown			Van Coller	7
	Queenstown			Clarendon	7
	Queenstown			Hertzog	7
	Queenstown			Reitz	7
	Queenstown			Athlone	7
	Queenstown			Louis Botha	7
	Queenstown			Green	7
	Queenstown			Chalmers	7
	Queenstown			Woodfield	1
	Queenstown			Tylden	7
	Queenstown			Porter	7
	Queenstown			Fordyce	7
	Queenstown			Alexandra	7
	Queenstown			Bouwer	7
	Queenstown			Zeiler	7
	Queenstown			Bowker	7
	Queenstown			Shepstone	7
	Queenstown			Kingsway	7
	Queenstown			Queens	7
	Queenstown			Grey	7
	Queenstown			Prince Alfred	7
	Queenstown			Ebden	7
	Queenstown			Midblock	7
	Queenstown			School	7
	Queenstown			Georges	7
	Queenstown			Dugmore	7
	Queenstown			Douglas	7
	Queenstown			Tiffen	7
	Queenstown			Brewery	7
	Queenstown			Mill	7
	Queenstown			Horwood	7
	Queenstown			Chamberlain	7
	Queenstown			Reservoir	7
	Queenstown			Golf	7
	Queenstown			Hillside	4
	Queenstown			Link	7
	Queenstown			Park	1
	Queenstown			Milner	7
	Queenstown			Berry	1
	Queenstown			Wapadsberg	7
	Queenstown			Wainwright	7
	Queenstown			Frost	7
	Queenstown			Peacock	2
	Queenstown			Beswick	7
	Queenstown			Livingstone	7
	Queenstown			Batchelor	7
	Queenstown			Trafalgar	7
	Queenstown			Les	7
	Queenstown			Chadwick	7
	Queenstown			College	7
	Queenstown			Fletcher	7
	Queenstown			Garcia	7
	Queenstown			Horne	7
	Queenstown			Haig	7
	Queenstown			Buxton	7
	Queenstown			Driver	7
	Queenstown			jan Smuts	7
	Queenstown			Van Riebeeck	7
	Queenstown			Foch	7
	Queenstown			Longview	7
	Queenstown			Villagers	7
	Queenstown			Ouberg	4
	Queenstown			Emerald	5
	Queenstown			Waterberg	4
	Queenstown			Langeberg	4
	Queenstown			Swartberg	4
	Queenstown			Parkers Folly	7
	Queenstown			Madeira	7
	Queenstown			Berg	4
	Queenstown			Hogsback	4
	Queenstown			Compassberg	4
	Queenstown			Hangklip	4
	Queenstown			Cathkin	7
	Queenstown			Tafelberg	4
	Queenstown			Platberg	4
	Queenstown			Amatola	4
	Queenstown			Winterberg	4
	Queenstown			Stormberg	4
	Queenstown			Drakensberg	4
	Queenstown			Longhill	4
	Queenstown			Cederberg	4
	Queenstown			Olivier	7
	Queenstown			Hospital	7
	Queenstown			Orange	7
	Queenstown			Kowie	3
	Queenstown			Doorn	1
	Queenstown			Tuli	7
	Queenstown			Buffalo	2
	Queenstown			Kei	3
	Queenstown			Klaas Smit	3
	Queenstown			Tarka	3
	Queenstown			Tulis	3
	Queenstown			Bashee	3
	Queenstown			Klipplaat	3
	Queenstown			Kromme	3
	Queenstown			Gamtoos	3
	Queenstown			Umfolosi	3
	Queenstown			Kareiga	3
	Queenstown			Umgeni	3
	Queenstown			Limpopo	3
	Queenstown			Dieprivier	3
	Queenstown			Katrivier	3
	Queenstown			Shenga	3
	Queenstown			Debe	3
	Queenstown			Caledon	3
	Queenstown			Duzi	3
	Queenstown			Makana	7
	Queenstown			Thorn	1
	Queenstown			Thomas	7
	Queenstown			Evergreen	1
	Queenstown			Gubu	7
	Queenstown			Bizana	7
	Queenstown			Quinera	7
	Queenstown			Nahoon	7
	Queenstown			Rabula	7
	Queenstown			Keiskamma	3
	Queenstown			Kubisi	7
	Queenstown			Toise	7
	Queenstown			Waqu	7
	Queenstown			Yellowwoods	1
	Queenstown			Vaal	3
	Queenstown			Cranbrooke	7
	Queenstown			Sand River	3
	Queenstown			Kunene	3
	Queenstown			Blinkwater	3
	Queenstown			Tugela	3
	Queenstown			Cintsa	3
	Queenstown			Cascade	3
	Queenstown			Pembrook	3
	Queenstown			Kwelegha	7
	Queenstown			Clearwater	3
	Queenstown			Karree	1
	Queenstown			Aerodrome	7
	Queenstown			Frances	7
	Queenstown			Winaar	7
	Queenstown			Morris	7
	Queenstown			Johns	7
	Queenstown			Van Heerden	7
	Queenstown			Peterson	7
	Queenstown			Ryan	7
	Queenstown			Adams	7
	Queenstown			Church	7
	Queenstown			Adams	7
	Queenstown			Ficthett	7
	Queenstown			Andrews	7
	Queenstown			Church	7
	Queenstown			Lukes	7
	Queenstown			St Marks	7
	Queenstown			Bezu	7
	Queenstown			Buthi	7
	Queenstown			Banise	7
	Queenstown			Ben Mazwi	7
	Queenstown			Balfour	7
	Queenstown			Dalamba	7
	Queenstown			Gantana	7
	Queenstown			Gcumeni	7
	Queenstown			Gqomo	7
	Queenstown			Gxoyiya	7
	Queenstown			Pelem	7
	Queenstown			Hoko	7
	Queenstown			Kati	7
	Queenstown			Koti	7
	Queenstown			Kulu	7
	Queenstown			Mayaba	7
	Queenstown			matiwane	7
	Queenstown			Matshikza	7
	Queenstown			mangcu	7
	Queenstown			Mbombo	7
	Queenstown			Mbusi	7
	Queenstown			Msengana	7
	Queenstown			Mzilikazi	7
	Queenstown			Mtuyedwa	7
	Queenstown			Mbebe	7
	Queenstown			Mtatsi	7
	Queenstown			Mahlutshana	7
	Queenstown			Mona	7
	Queenstown			Mzimkulu	3
	Queenstown			Mgola	7
	Queenstown			Nkatula	7
	Queenstown			Mpondo	7
	Queenstown			Masabala	7
	Queenstown			Ntumbuka	7
	Queenstown			Nameko	7
	Queenstown			Morris	7
	Queenstown			Top	7
	Queenstown			Ngandela	7
	Queenstown			Nkwanca	7
	Queenstown			Nyewe	7
	Queenstown			Notshulwana	7
	Queenstown			Ningisa	7
	Queenstown			Nomgkqokwana	7
	Queenstown			Soga	7
	Queenstown			Sixishe	7
	Queenstown			Farady	7
	Queenstown			Pahalana	7
	Queenstown			Pono	7
	Queenstown			Ngoma	7
	Queenstown			Yekani	7
	Queenstown			Tsehare	7
	Queenstown			Tolashe	7
	Queenstown			Sizane	7
	Queenstown			Sondlo	7
	Queenstown			Sixaba	7
	Queenstown			Saleni	7
	Queenstown			Sishuba	7
	Queenstown			Sindilna	7
	Queenstown			Qali	7
	Queenstown			Pambo	7
	Queenstown			Barsee	7
	Queenstown			Kotobe	7
	Queenstown			Nzameni	7
	Queenstown			Hoyana	7
	Queenstown			Gaga	7
	Queenstown			Mzomhle	7
	Queenstown			Oleander	1
	Queenstown			Myrtle	1
	Queenstown			Petunia	1
	Queenstown			Tulip	1
	Queenstown			Marigold	1
	Queenstown			Dahlia	1
	Queenstown			Ugie	7
	Queenstown			Molteno	7
	Queenstown			Bellville	7
	Queenstown			Bethal	7
	Queenstown			Parys	7
	Queenstown			Howick	7
	Queenstown			Sussex	7
	Queenstown			Central	7
	Queenstown			Morgnester	7
	Queenstown			Western Airfield	7
	Queenstown			Diamant	5
	Queenstown			Glover	7
	Queenstown			Baartman	7
	Queenstown			wesley	7
	Queenstown			Montague	7
	Queenstown			Luderitz	7
	Queenstown			Hermanus	7
	Queenstown			Calitzdorp	7
	Queenstown			Opal	5
	Queenstown			Saffier	5
	Queenstown			Alwyn	1
	Queenstown			Carnation	1
	Queenstown			Jasmine	1
	Queenstown			Protea	1
	Queenstown			Belfast	7
	Queenstown			Ander	7
	Queenstown			Ruby	5
	Queenstown			Gold	5
	Queenstown			Fern	1
	Queenstown			Kerk	7
	Queenstown			Pearl	5
	Queenstown			Silver	5
	Queenstown			Scholars	7
	Queenstown			Bloekom	1
	Queenstown			Ngena	7
	Queenstown			Nayaniso	7
	Queenstown			Emploweni	7
	Queenstown			Nzameni	7
	Queenstown			Ndlambe	7
	Queenstown			Mkatu	7
	Queenstown			Tembisa	7
	Queenstown			Northend	7
	Queenstown			Honey	7
	Queenstown			Ayliff	7
	Queenstown			Duncan	7
	Queenstown			Annandale	4
	Queenstown			Lyndale	4
	Queenstown			Holbrook	3
	Queenstown			Granta	7
	Queenstown			Dromore	7
	Queenstown			Naude	7
	Queenstown			Masakhane	7
	Queenstown			Oxford	7
	Queenstown			Belmont	7
	Queenstown			Benson	7
	Queenstown			Byron	7
	Queenstown			Canning	7
	Queenstown			Caxton	7
	Queenstown			Chapman	7
	Queenstown			Dutton	7
	Queenstown			geneva	7
	Queenstown			Lance	7
	Queenstown			Hilton	7
	Queenstown			Muirfield	7
	Queenstown			Restorm	7
	Queenstown			Rennyson	7
	Queenstown			Dickens	7
	Queenstown			Eden	7
	Queenstown			Allanridge	4
	Queenstown			Bonnievale	3
	Queenstown			Hopefield	1
	Queenstown			Gobabis	7
	Queenstown			Knysna	7
	Queenstown			Dunoon	7
	Queenstown			Golden	7
	Queenstown			Shaw	7
	Queenstown			Murray	7
	Queenstown			Perel	7
	Queenstown			Sasol	7
	Queenstown			Taylor	7
	Queenstown			Bysville	7
	Queenstown			Trotter	7
	Queenstown			Dower	7
	Queenstown			Jevon	7
	Queenstown			Pambo	7
	Queenstown			Remainder	7
	Queenstown			Venfolo	7
	Queenstown			Ortega	7
	Queenstown			Baartman	7
	Queenstown			Ndlovu	2
	Queenstown			Nati	7
	Queenstown			Zweni	7
	Queenstown			Ngculu	7
	Queenstown			Chris hani	7
	Queenstown			Masina	7
	Queenstown			Govan Mbeki	7
	Queenstown			Mbengo	7
	Queenstown			Xintolo	7
	Queenstown			Mxenge	7
	Queenstown			Ntzandza	7
	Queenstown			Thabo Mbeki	7
	Queenstown			Skepe	7
	Queenstown			Jeff Masemula	7
	Queenstown			Isaacs	7
	Queenstown			Masango	7
	Queenstown			Ashley Wyngaardt	7
	Queenstown			Walter Sisulu	7
	Queenstown			Braam Fischer	7
	Queenstown			Rawula	7
	Queenstown			Zandisile Ndabambi	7
	Queenstown			Solomon Mahlaungu	7
	Queenstown			Dingiswayo	7
	Queenstown			Makhura	7
	Queenstown			Sixishe	7
	Queenstown			Mathew Goniwe	7
	Queenstown			To To Billy	7
	Queenstown			oliver Tambo	7
	Queenstown			Robert sobukwe	7
	Queenstown			Joe Slovo	7
	Queenstown			Nkwayi	7
	Queenstown			Ahmed Katrada	7
	Queenstown			Harry Gwala	7
	Queenstown			Hector Peterson	7
	Queenstown			Steve Biko	7
	Queenstown			Z K Mathews	7
15	Hofmeyer	9	Nama Karoo	Lambritz	7
	Hofmeyer			Du Plessis	7
	Hofmeyer			Cormack	7
	Hofmeyer			School	7
	Hofmeyer			End	7
	Hofmeyer			De Bruin	7
	Hofmeyer			Hatting	7
	Hofmeyer			Van Heerden	7
	Hofmeyer			Schoeman	7
16	Sterkstroom	21	Grassland	Dam	3
	Sterkstroom			Queen	7
	Sterkstroom			Kerk	7
	Sterkstroom			Kannemeyer	7
	Sterkstroom			Sichel	7
	Sterkstroom			Hopley	7
	Sterkstroom			Pretorius	7
	Sterkstroom			Church	7
	Sterkstroom			Baker	7
	Sterkstroom			Butcher	7
	Sterkstroom			Newcastle	7
	Sterkstroom			Back	7
	Sterkstroom			Venter	7
	Sterkstroom			Le Grange	7
	Sterkstroom			Van Zyl	7
	Sterkstroom			Van Heerden	7
	Sterkstroom			Hendrik Muller	7
	Sterkstroom			Kort	7
	Sterkstroom			Luthuthhu	7
	Sterkstroom			Hoof	7
	Sterkstroom			John	7
17	Dordrecht	26	Grassland	Marais	7
	Dordrecht			Robinson	7
	Dordrecht			DeBeer	7
	Dordrecht			Van der Walt	7
	Dordrecht			Market	7
	Dordrecht			Murray	7
	Dordrecht			Kerk	7
	Dordrecht			Bekker	7
	Dordrecht			Smith	7
	Dordrecht			New	7
	Dordrecht			Chapel	7
	Dordrecht			Anderson	7
	Dordrecht			Grey	7
	Dordrecht			Buys	7
	Dordrecht			Sunflower	1
	Dordrecht			Heather	1
	Dordrecht			Vygie	1
	Dordrecht			Protea	1
	Dordrecht			Disa	1
	Dordrecht			Carnation	1
	Dordrecht			Ceranum	1
	Dordrecht			Peony	1
	Dordrecht			Canna	1
	Dordrecht			Daisy	1
	Dordrecht			Aloe	1
	Dordrecht			Main	7
18	Molteno	44	Grassland	De Villiers	7
	Molteno			White	7
	Molteno			Brownlee	7
	Molteno			Smith	7
	Molteno			Piet Retief	7
	Molteno			Stuart	7
	Molteno			Den	2
	Molteno			Hall	7
	Molteno			Pine	1
	Molteno			West	7
	Molteno			North	7
	Molteno			Denyssen	7
	Molteno			Aitchison	7
	Molteno			Brounger	7
	Molteno			Robinson	7
	Molteno			De Smidt	7
	Molteno			Dale	4
	Molteno			Cole	7
	Molteno			Dwyer	7
	Molteno			Madiba	7
	Molteno			Luthuli	7
	Molteno			Thambo	7
	Molteno			Stovo	7
	Molteno			Sobukwe	7
	Molteno			Gwala	7
	Molteno			Lilian Ngoyi	7
	Molteno			Biko	7
	Molteno			Mbulelo	7
	Molteno			Vuyo	7
	Molteno			Mbekweni	7
	Molteno			Zola	7
	Molteno			Thando	7
	Molteno			Xolo	7
	Molteno			Thembeni	7
	Molteno			Meje	7
	Molteno			December	7
	Molteno			Nceba	7
	Molteno			Oxford	7
	Molteno			John	7
	Molteno			Monde	7
	Molteno			Lonwabo	7
	Molteno			Piet Retief	7
	Molteno			Short	7
	Molteno			Hoof	7
19	Jamestown	17	Grassland	Tubin	7
	Jamestown			Cole	7
	Jamestown			Hoog	7
	Jamestown			Wepenaar	7
	Jamestown			Kidwell	7
	Jamestown			Hills	4
	Jamestown			Montaque	7
	Jamestown			Fulss	7
	Jamestown			Beers	7
	Jamestown			Kerk	7
	Jamestown			Ayliff	7
	Jamestown			Hirschberg	4
	Jamestown			Bertram	7
	Jamestown			Aliwal	7
	Jamestown			Mzomhle	7
	Jamestown			Lonwabo	7
	Jamestown			Thulelo	7
20	Burgersdorp	86	Nama Karoo	Hopley	7
	Burgersdorp			Queen	7
	Burgersdorp			Chase	7
	Burgersdorp			Jan Greyling	7
	Burgersdorp			Taylor	7
	Burgersdorp			Coligny	7
	Burgersdorp			Kloof	4
	Burgersdorp			Navarre	7
	Burgersdorp			La Rochelle	7
	Burgersdorp			Murray	7
	Burgersdorp			Main	7
	Burgersdorp			Van der walt	7
	Burgersdorp			Bird	2
	Burgersdorp			Buitekant	7
	Burgersdorp			Smith	7
	Burgersdorp			Coetzee	7
	Burgersdorp			Daantjie van der Heever	7
	Burgersdorp			Viljoen	7
	Burgersdorp			Muller	7
	Burgersdorp			Recreation	7
	Burgersdorp			Cormack	7
	Burgersdorp			Brebner	7
	Burgersdorp			Maasdorp	7
	Burgersdorp			Harmonie	7
	Burgersdorp			Fincham	7
	Burgersdorp			Stormberglaam	7
	Burgersdorp			Daniel Butler Singel	7
	Burgersdorp			Monument	7
	Burgersdorp			Hospital	7
	Burgersdorp			Concordia	7
	Burgersdorp			Park	4
	Burgersdorp			Postma	7
	Burgersdorp			Sinton	7
	Burgersdorp			Jotham	7
	Burgersdorp			Joubert	7
	Burgersdorp			Paul Grobler	7
	Burgersdorp			1st	7
	Burgersdorp			2nd	7
	Burgersdorp			3rd	7
	Burgersdorp			4th	7
	Burgersdorp			5th	7
	Burgersdorp			Merino	2
	Burgersdorp			6th	7
	Burgersdorp			7th	7
	Burgersdorp			8th	7
	Burgersdorp			9th	7
	Burgersdorp			10th	7
	Burgersdorp			11th	7
	Burgersdorp			12th	7
	Burgersdorp			13th	7
	Burgersdorp			Stasie	7
	Burgersdorp			Junkes Knight	7
	Burgersdorp			Shorten	7
	Burgersdorp			Schweizer	7
	Burgersdorp			Charleten	7
	Burgersdorp			Franz Coetzee	7
	Burgersdorp			Elke	7
	Burgersdorp			Angelier	1
	Burgersdorp			Maginolia	1
	Burgersdorp			Begonia	1
	Burgersdorp			Camellia	1
	Burgersdorp			Arcadia	7
	Burgersdorp			Adam Fleur	7
	Burgersdorp			Aster	1
	Burgersdorp			Vygies	1
	Burgersdorp			Dahilia	1
	Burgersdorp			Leeubekkie	7
	Burgersdorp			Kloof	4
	Burgersdorp			Hippo	2
	Burgersdorp			Smal	7
	Burgersdorp			Twig	1
	Burgersdorp			Kort	7
	Burgersdorp			Meje	7
	Burgersdorp			Nuwe	7
	Burgersdorp			Jan	7
	Burgersdorp			Oxford	7
	Burgersdorp			Phooko	7
	Burgersdorp			Plaatjie	7
	Burgersdorp			Mongo	7
	Burgersdorp			Johnson	7
	Burgersdorp			Main	7
	Burgersdorp			Sono	7
	Burgersdorp			Long	7
	Burgersdorp			Baduza	7
	Burgersdorp			Begraafplaas	7
	Burgersdorp			Bantu	7
21	Aliwal North	157	Grassland	Macha	7
	Aliwal North			Ntoetsanyane	7
	Aliwal North			Sohe	7
	Aliwal North			Mojakisane	7
	Aliwal North			Nkosana	7
	Aliwal North			Mojamelo	7
	Aliwal North			Thabang	7
	Aliwal North			Makalo	7
	Aliwal North			Thuso	7
	Aliwal North			Braodway	7
	Aliwal North			Igesi	7
	Aliwal North			Oxford	7
	Aliwal North			Baduza	7
	Aliwal North			Skool	7
	Aliwal North			Tshangela	7
	Aliwal North			Marete	7
	Aliwal North			Nkomana	7
	Aliwal North			Nzuzo	7
	Aliwal North			Zulo	7
	Aliwal North			Matini	7
	Aliwal North			Maletswai	7
	Aliwal North			Sekese	7
	Aliwal North			Bantu	7
	Aliwal North			Tyongo	7
	Aliwal North			Sejake	7
	Aliwal North			Recreation	7
	Aliwal North			Mosheshwe	7
	Aliwal North			Marotsi	7
	Aliwal North			Mehlomakholo	7
	Aliwal North			Kolani	7
	Aliwal North			Mochochoko	7
	Aliwal North			Sidzomo	7
	Aliwal North			Mhlomi	7
	Aliwal North			Makalaine	7
	Aliwal North			Sontashe	7
	Aliwal North			Mokwena	7
	Aliwal North			Matebe	7
	Aliwal North			Molotsane	7
	Aliwal North			Matloporo	7
	Aliwal North			Lietsiers	7
	Aliwal North			Msikinya	7
	Aliwal North			Phoopo	7
	Aliwal North			Chabeti	7
	Aliwal North			Liboko	2
	Aliwal North			Nkhekhe	7
	Aliwal North			Jika	7
	Aliwal North			Mosala	7
	Aliwal North			Jam	7
	Aliwal North			Nkomo	2
	Aliwal North			Seboloa	7
	Aliwal North			Glebe	7
	Aliwal North			Coles	7
	Aliwal North			Aliwal	7
	Aliwal North			Robinson	7
	Aliwal North			Murray	7
	Aliwal North			Bank	4
	Aliwal North			Grey	7
	Aliwal North			Myburg	7
	Aliwal North			New	7
	Aliwal North			Young	7
	Aliwal North			Hunt	7
	Aliwal North			Algier	7
	Aliwal North			Parklane	7
	Aliwal North			Great Head	7
	Aliwal North			Olivier	7
	Aliwal North			Parson	7
	Aliwal North			Mostert	7
	Aliwal North			Lockwoodhall	7
	Aliwal North			Marcow	7
	Aliwal North			Cleveland	7
	Aliwal North			Jameson	7
	Aliwal North			Gilett	7
	Aliwal North			Buys	7
	Aliwal North			Kort	7
	Aliwal North			David	7
	Aliwal North			Schalk	7
	Aliwal North			Pienaar	7
	Aliwal North			Oak	1
	Aliwal North			Cypris	1
	Aliwal North			Protea	1
	Aliwal North			Angelier	1
	Aliwal North			Aster	1
	Aliwal North			Petunia	1
	Aliwal North			Rose	1
	Aliwal North			Lengtegeur	7
	Aliwal North			Madeliefie	7
	Aliwal North			Somerset	7
	Aliwal North			Queens	7
	Aliwal North			Livingstone	7
	Aliwal North			Smith	7
	Aliwal North			Chases	7
	Aliwal North			Cathcart	7
	Aliwal North			Barkley	7
	Aliwal North			Albert	7
	Aliwal North			Church	7
	Aliwal North			Durban	7
	Aliwal North			grey	7
	Aliwal North			Ackerman	7
	Aliwal North			Johanna	7
	Aliwal North			Spyker	7
	Aliwal North			Collin	7
	Aliwal North			Warwick	7
	Aliwal North			Bekker	7
	Aliwal North			Margaret	7
	Aliwal North			griffiths	7
	Aliwal North			Harriet	7
	Aliwal North			Levy	7
	Aliwal North			Smuts	7
	Aliwal North			Kintore	7
	Aliwal North			Kings	7
	Aliwal North			Valk	2
	Aliwal North			Suikerbekkie	2
	Aliwal North			Theron	7
	Aliwal North			De Wet	7
	Aliwal North			Merriman	7
	Aliwal North			Buffel	2
	Aliwal North			Burnett	7
	Aliwal North			Duncan	7
	Aliwal North			van der Stel	7
	Aliwal North			Tulbach	7
	Aliwal North			van der Horst	7
	Aliwal North			Gene	7
	Aliwal North			Quiton	7
	Aliwal North			Korsten	7
	Aliwal North			Potgieter	7
	Aliwal North			Strydom	7
	Aliwal North			Dan Pienaar	7
	Aliwal North			Adrian	7
	Aliwal North			Uitsig	7
	Aliwal North			Greenslade	7
	Aliwal North			van Riebeeck	7
	Aliwal North			Wepener	7
	Aliwal North			Du Plessis	7
	Aliwal North			Dirkie Uys	7
	Aliwal North			Oranje	3
	Aliwal North			Sauer	7
	Aliwal North			Alger	7
	Aliwal North			Elm	1
	Aliwal North			Dowling	7
	Aliwal North			Louis Botha	7
	Aliwal North			Hugo	7
	Aliwal North			Visser	7
	Aliwal North			Van Zyl	7
	Aliwal North			King George	7
	Aliwal North			Princess Elizabeth	7
	Aliwal North			Carinus	7
	Aliwal North			Princess Margaret	7
	Aliwal North			Queen Mary	7
	Aliwal North			Naude	7
	Aliwal North			Reich	7
	Aliwal North			Steenkamp	7
	Aliwal North			Kotze	7
	Aliwal North			Munro	7
	Aliwal North			Jansen	7
	Aliwal North			Barkly	7
	Aliwal North			Edinburgh	7
	Aliwal North			Moore	7
22	Bethule	66	Grassland	Stasie	7
	Bethule			Scott	7
	Bethule			Dittmar	7
	Bethule			de Waal	7
	Bethule			De Villiers	7
	Bethule			Engelbrecht	7
	Bethule			Brand	7
	Bethule			Goosen	7
	Bethule			De Bruyn	7
	Bethule			Graham	7
	Bethule			Van der heever	7
	Bethule			Cachet	7
	Bethule			Oosthuizen	7
	Bethule			Wardhaugh	7
	Bethule			Grant	7
	Bethule			Steeg	7
	Bethule			Gunn	7
	Bethule			Venter	7
	Bethule			Klynveld	7
	Bethule			Hefer	7
	Bethule			Viljoen	7
	Bethule			East	7
	Bethule			Tromp	7
	Bethule			Buiten	7
	Bethule			Joubert	7
	Bethule			Adcock	7
	Bethule			Bevan Noord	7
	Bethule			Louw	7
	Bethule			Jandrell	7
	Bethule			Burnet	7
	Bethule			Oranje	3
	Bethule			Spruit	3
	Bethule			Beyers	7
	Bethule			Berg	4
	Bethule			Grey	7
	Bethule			Hugenote	7
	Bethule			Roberston	7
	Bethule			Klopper	7
	Bethule			Kruger	7
	Bethule			Morkel	7
	Bethule			Coetzee	7
	Bethule			Alisson	7
	Bethule			South	7
	Bethule			van Riebeck	7
	Bethule			Martin	7
	Bethule			Collins	7
	Bethule			Murray	7
	Bethule			Pretoria	7
	Bethule			Roux	7
	Bethule			Voortrekker	7
	Bethule			Pellesier	7
	Bethule			Orange	3
	Bethule			Jim Fouche	7
	Bethule			Tau	2
	Bethule			Goeie Man	7
	Bethule			Mahum	7
	Bethule			Kop	4
	Bethule			Maple	1
	Bethule			Hospital	7
	Bethule			Swarthout	1
	Bethule			Bloekom	1
	Bethule			Denne	7
	Bethule			Eike	1
	Bethule			Populier	1
	Bethule			Stinkhout	1
	Bethule			Wilge	1
23	Rouxville	38	Grassland	Schoeman	7
	Rouxville			Morton	7
	Rouxville			Chase	7
	Rouxville			Albertijn	7
	Rouxville			President Steyn	7
	Rouxville			Piet Retief	7
	Rouxville			Kerk	7
	Rouxville			Murray	7
	Rouxville			Macmillan	7
	Rouxville			Onder	7
	Rouxville			De Wet	7
	Rouxville			Marais	7
	Rouxville			President Boshoff	7
	Rouxville			Jan Brandt	7
	Rouxville			Broekhuizen	7
	Rouxville			Louw	7
	Rouxville			Roux	7
	Rouxville			Morgan	7
	Rouxville			Hoexter	7
	Rouxville			Voortrekker	7
	Rouxville			Posholi	7
	Rouxville			Maphasa	7
	Rouxville			Tlali	7
	Rouxville			Komane	7
	Rouxville			Mciteka	7
	Rouxville			Phuzi	7
	Rouxville			Nzula	7
	Rouxville			Ntobela	7
	Rouxville			Lekoekoe	7
	Rouxville			Moeti	7
	Rouxville			Hintsa	7
	Rouxville			Phala	7
	Rouxville			Makoena	7
	Rouxville			Somgesi	7
	Rouxville			Rexe	7
	Rouxville			Stona	7
	Rouxville			Moramotse	7
	Rouxville			Daka	7
24	Smithfield	24	Grassland	Every	7
	Smithfield			Hamilton	7
	Smithfield			Voortrekker	7
	Smithfield			Brand	7
	Smithfield			Orpen	7
	Smithfield			Klopper	7
	Smithfield			Oettle	7
	Smithfield			Vos	7
	Smithfield			Keast	7
	Smithfield			Theuissen	7
	Smithfield			Morton	7
	Smithfield			Butler	7
	Smithfield			Wessels	7
	Smithfield			General Hertzog	7
	Smithfield			Kerk	7
	Smithfield			Douglas	7
	Smithfield			Bachelor	7
	Smithfield			Burgher	7
	Smithfield			Bell	7
	Smithfield			Nieuwe	7
	Smithfield			Murray	7
	Smithfield			Skool	7
	Smithfield			Lang	7
	Smithfield			Saunders	7
25	Wepener	32	Grassland	Massyna	7
	Wepener			Steyn	7
	Wepener			Brug	7
	Wepener			Wepener	7
	Wepener			Van Riet	7
	Wepener			De Wet	7
	Wepener			Minnaar	7
	Wepener			Spies	7
	Wepener			Potgieter	7
	Wepener			De Bruin	7
	Wepener			De Beer	7
	Wepener			Louw	7
	Wepener			Linder	7
	Wepener			Van Ardt	7
	Wepener			Roberston	7
	Wepener			Shipman	7
	Wepener			Viljoen	7
	Wepener			MacDonald	7
	Wepener			Douglas Fraser	7
	Wepener			Keet	7
	Wepener			Reeder	7
	Wepener			Rademeyer	7
	Wepener			Protea	1
	Wepener			Dahlia	1
	Wepener			Aster	1
	Wepener			Roosmaryn	1
	Wepener			Jacaranda	1
	Wepener			Amandel	1
	Wepener			Petunia	1
	Wepener			Daffodil	1
	Wepener			Quince	1
	Wepener			Aalwyn	1
26	Reddersburg	33	Grassland	President Brand	7
	Reddersburg			Market	7
	Reddersburg			Venter	7
	Reddersburg			Van der Walt	7
	Reddersburg			Postma	7
	Reddersburg			Kort	7
	Reddersburg			Meyer	7
	Reddersburg			Letta	7
	Reddersburg			Andries Pretorius	7
	Reddersburg			Rau	7
	Reddersburg			General Hertzog	7
	Reddersburg			Coetzer	7
	Reddersburg			Montesfield	1
	Reddersburg			Van der Haer	7
	Reddersburg			Crescent	7
	Reddersburg			Coetzee	7
	Reddersburg			Boshof	7
	Reddersburg			Stewie Joubert	7
	Reddersburg			Oranje	3
	Reddersburg			Willie Beyer	7
	Reddersburg			Dressels	7
	Reddersburg			Poison	7
	Reddersburg			Haasbroek	7
	Reddersburg			General de Wet	7
	Reddersburg			Jim Fouche	7
	Reddersburg			President Reitz	7
	Reddersburg			Scheepers	7
	Reddersburg			De Witt	7
	Reddersburg			Voortrekker	7
	Reddersburg			Van Andel	7
	Reddersburg			Brewis	7
	Reddersburg			Norval	7
	Reddersburg			Kerk	7
27	Dewetsdorp	22	Grassland	Ortlepp	7
	Dewetsdorp			Hooge	7
	Dewetsdorp			Van der Walt	7
	Dewetsdorp			Kerk	7
	Dewetsdorp			De Wet	7
	Dewetsdorp			Oxford	7
	Dewetsdorp			Fontein	3
	Dewetsdorp			Carroll	7
	Dewetsdorp			Thesen	7
	Dewetsdorp			Brand	7
	Dewetsdorp			Voortrekker	7
	Dewetsdorp			McLeod	7
	Dewetsdorp			Unknown	7
	Dewetsdorp			Tsuene	2
	Dewetsdorp			Lenkoe	7
	Dewetsdorp			Mofokeng	7
	Dewetsdorp			Jacquire	7
	Dewetsdorp			Makhele	7
	Dewetsdorp			Mokoena	7
	Dewetsdorp			Sefotlhelo	7
	Dewetsdorp			Ramanmane	7
	Dewetsdorp			Leteane	7
28	Bloemfontein (sam)	210	Grassland	James Mandla	7
	Bloemfontein (sam)			Samuel Matlhako	7
	Bloemfontein (sam)			Hakatho Vhapi	7
	Bloemfontein (sam)			Col TD Mokapela	7
	Bloemfontein (sam)			Tony Monnye	7
	Bloemfontein (sam)			Lehlohonolo	7
	Bloemfontein (sam)			Khozizile Nthetha	7
	Bloemfontein (sam)			Ben Shale	7
	Bloemfontein (sam)			Moreng Mokgele	7
	Bloemfontein (sam)			Seis	7
	Bloemfontein (sam)			Will	7
	Bloemfontein (sam)			Daniel Sekudisa	7
	Bloemfontein (sam)			Eileen Ntuka	7
	Bloemfontein (sam)			Gk Finger	7
	Bloemfontein (sam)			Ismael Ditalame	7
	Bloemfontein (sam)			Nomsa Moholo	7
	Bloemfontein (sam)			Jonny Moticoe	7
	Bloemfontein (sam)			P Ndloldlo	7
	Bloemfontein (sam)			Taelo Molosioa	7
	Bloemfontein (sam)			Joseph Letshoano	7
	Bloemfontein (sam)			Simon Miya	7
	Bloemfontein (sam)			David Montoedi	7
	Bloemfontein (sam)			Andrew Ncheche	7
	Bloemfontein (sam)			Saba	7
	Bloemfontein (sam)			Ramoipone	7
	Bloemfontein (sam)			Tau Ntsie	7
	Bloemfontein (sam)			Joh Moeti	7
	Bloemfontein (sam)			Boichokomanaka	7
	Bloemfontein (sam)			SR Mosimane	7
	Bloemfontein (sam)			Frank Kitsa	7
	Bloemfontein (sam)			Ethel	7
	Bloemfontein (sam)			Johannes Motloung	7
	Bloemfontein (sam)			JE Lehosi	7
	Bloemfontein (sam)			Moreng A lingalo	7
	Bloemfontein (sam)			Victoria	7
	Bloemfontein (sam)			Tau	2
	Bloemfontein (sam)			Motsamai	7
	Bloemfontein (sam)			Kopane	7
	Bloemfontein (sam)			Monamodi	7
	Bloemfontein (sam)			Tsatsinyani	7
	Bloemfontein (sam)			Mancoe	7
	Bloemfontein (sam)			Winkie Direko	7
	Bloemfontein (sam)			Nath	7
	Bloemfontein (sam)			JS Kitsa	7
	Bloemfontein (sam)			Daniel Letshabo	7
	Bloemfontein (sam)			Vetman Kalako	7
	Bloemfontein (sam)			Ditira	7
	Bloemfontein (sam)			Rev IG Swanepoel	7
	Bloemfontein (sam)			J lephoi	7
	Bloemfontein (sam)			LJ Reed	7
	Bloemfontein (sam)			R Sebitlo	7
	Bloemfontein (sam)			Charles Khati	7
	Bloemfontein (sam)			J Mahao	7
[truncated: 2,370 more rows]
